# Supplementary material for: GmRWP-RK1 Enhances Salt Tolerance by Modulating Antioxidant Defense, Ion Homeostasis and Stress-Responsive Pathways in Soybean
Source: Plants (Basel). 2026 Mar 16;15(6):912. doi: 10.3390/plants15060912 (PMC13029631; doi:10.3390/plants15060912)
Supplement: Supplementary file 1 [file plants-15-00912-s001.zip]

Archive with 1 entries (1 files):
- plants-4109508-supplementary.pdf
